# Supplementary material for: Edge AI Model Deployed for Real-Time Detection of Atrial Fibrillation Risk during Sinus Rhythm
Source: J Clin Med. 2024 Apr 11;13(8):2218. doi: 10.3390/jcm13082218 (PMC11051059; doi:10.3390/jcm13082218)
Supplement: Supplementary file 1 [file jcm-13-02218-s001.zip]

Archive with 1 entries (1 files):
- jcm-2956270-supplementary.pdf
